# Supplementary material for: Approximate Entropy in Canonical and Non-Canonical Fiction
Source: Entropy (Basel). 2022 Feb 15;24(2):278. doi: 10.3390/e24020278 (PMC8870941; doi:10.3390/e24020278)
Supplement: Supplementary file 1 [file entropy-24-00278-s001.zip]

Archive with 1 entries (1 files):
- entropy-1574097-supplementary.pdf
